# Supplementary material for: Noise Perception, Sensitivity, and Patient Outcomes During Cesarean Delivery
Source: Anesthesiol Res Pract. 2025 Apr 7;2025:5707084. doi: 10.1155/anrp/5707084 (PMC11996264; doi:10.1155/anrp/5707084)
Supplement: Supporting Information — Additional supporting information can be found online in the Supporting Information section. [file 5707084.f1.zip]

Archive with 3 entries (3 files):
- Noise perception Questionnaire.docx
- Noise Related Stress in the Operating Room.docx
- Weinstein Noise Sensitivity Short Form.docx
